# Supplementary material for: The Cell Protective Effect of Adenine on Hypoxia–Reoxygenation Injury through PPAR Delta Activation
Source: Life (Basel). 2021 Dec 16;11(12):1408. doi: 10.3390/life11121408 (PMC8703696; doi:10.3390/life11121408)
Supplement: Supplementary file 1 [file life-11-01408-s001.zip]

Archive with 1 entries (1 files):
- life-1470814-supplementary.pdf
